# Supplementary material for: Characterizing the Coding Region Determinant-Binding Protein (CRD-BP)-Microphthalmia-associated Transcription Factor (MITF) mRNA interaction
Source: PLoS One. 2017 Feb 9;12(2):e0171196. doi: 10.1371/journal.pone.0171196 (PMC5300761; doi:10.1371/journal.pone.0171196)
Supplement: S3 Table — (XLSX) [file pone.0171196.s005.xlsx]

## Sheet: Sheet1
fig7B MDS		MHO-MITF binding									MHO-CRDBP binding
raw FA values									(raw FA)
	run1	run2	run3	run4	avg	avg-blank	SE			CD44						MHO-1						MHO-7
MHO1 0	22	21	20	15	19.5	0	1.55456			rep1	rep2	rep3	avg	se		rep1	rep2	rep3	avg	se		rep1	rep2	rep3	avg	se
MHO1 100	48	47	46	46	46.75	27.25	0.478714		0	33	44	38	38.3333	3.1798		14	22	22	19.3333	2.66667		24	24	25	24.3333	0.333333
MHO1 250	49	34	63	74	55	35.5	8.66987		100	36	57	43	45.3333	6.17342		18	18	17	17.6667	0.333333		10	17	19	15.3333	2.72845
MHO1 500	48	48	48	60	51	31.5	3		200	60	70	58	62.6667	3.71184		17	17	18	17.3333	0.333333		16	15	23	18	2.51661
MHO1 750	NA	69	35	63	55.6667	36.1667	10.4775		300	80	73	71	74.6667	2.72845		22	22	20	21.3333	0.666667		21	30	17	22.6667	3.84419
MHO1 1000	50	76	48	50	56	36.5	6.68331		400	81	87	84	84	1.73205		21	16	15	17.3333	1.85592		22	28	22	24	2
									500	92	89	91	90.6667	0.881917		15	19	25	19.6667	2.90593		18	25	33	25.3333	4.33333
									600	106	107	112	108.333	1.85592		12	19	18	16.3333	2.18581		23	26	32	27	2.64575
MHO7 0	19	23	NA	19	20.3333	0.00333333	1.33333		700	111	100	101	104	3.51188		19	20	28	22.3333	2.848		34	22	29	28.3333	3.4801
MHO7 100	NA	29	33	31	31	10.67	1.1547		800	108	101	113	107.333	3.4801		14	17	11	14	1.73205		26	33	20	26.3333	3.75648
MHO7 250	33	45	23	45	36.5	16.17	5.31507		900	92	82	74	82.6667	5.20683		23	15	7	15	4.6188		31	23	35	29.6667	3.52767
MHO7 500	44	43	44	43	43.5	23.17	0.288675		1000	108	102	77	95.6667	9.49269		7	25	15	15.6667	5.20683		24	27	25	25.3333	0.881917
MHO7 750	52	43	51	43	47.25	26.92	2.46221
MHO7 1000	44	52	46	40	45.5	25.17	2.5		(FA - baseline)
											CD44			MHO-1			MHO-7
CD44 0	50	37	NA	45	44	0	3.78594			[CRDBP] (nM)	avg-base	se		avg-base	se		avg-base	se
CD44 100	34	NA	52	27	37.6667	-6.33333	7.4461			0	0.00333333	3.1798		0	2.66667		9.00333	0.333333
CD44 250	46	55	38	35	43.5	-0.5	4.48144			100	7.00333	6.17342		-1.6666	0.333333		0.00333333	2.72845
CD44 500	34	38	35	31	34.5	-9.5	1.44338			200	24.3367	3.71184		-2	0.333333		2.67	2.51661
CD44 750	43	41	40	44	42	-2	0.912871			300	36.3367	2.72845		2	0.666667		7.33667	3.84419
CD44 1000	43	33	41	46	40.75	-3.25	2.78014			400	45.67	1.73205		-2	1.85592		8.67	2
										500	52.3367	0.881917		0.3334	2.90593		10.0033	4.33333
										600	70.0033	1.85592		-3	2.18581		11.67	2.64575
										700	65.67	3.51188		3	2.848		13.0033	3.4801
										800	69.0033	3.4801		-5.3333	1.73205		11.0033	3.75648
										900	44.3367	5.20683		-4.3333	4.6188		14.3367	3.52767
										1000	57.3367	9.49269		-3.6666	5.20683		10.0033	0.881917
